# Supplementary material for: CHIR99021 Maintenance of the Cell Stemness by Regulating Cellular Iron Metabolism
Source: Antioxidants (Basel). 2023 Feb 4;12(2):377. doi: 10.3390/antiox12020377 (PMC9952287; doi:10.3390/antiox12020377)
Supplement: Supplementary file 1 [file antioxidants-12-00377-s001.zip]

Archive with 1 entries (1 files):
- antioxidants-2117105-supplementary.pdf
